# Supplementary material for: Self- and informant-reported personality traits and vaccination against COVID-19
Source: PLoS One. 2024 Mar 14;19(3):e0287413. doi: 10.1371/journal.pone.0287413 (PMC10939290; doi:10.1371/journal.pone.0287413)
Supplement: S1 Table — (ODT) [file pone.0287413.s001.odt]

S1 Table
Sample Characteristics: Vaccination Details
Characteristic
100NP
(N = 56,575)
NEO-PI-3
(N = 3,168)
Vaccination timing


Priority-vaccinated (before May 17, 2021)
31,339 (55.39%)
2,042 (64.46%)
Early (May 17–August 31, 2021)
15,566 (27.51%)
587 (18.53%)
Late (from September 1, 2021)
2,387 (4.22%)
89 (2.81%)
Stage of vaccination


Unvaccinated
7,283 (12.87%)
450 (14.20%)
Primary series started
1,754 (3.10%)
60 (1.89%)
Primary series completed
14,956 (26.44%)
672 (21.21%)
Booster dose received
32,582 (57.59%)
1,986 (62.69%)
Vaccine received


Comirnaty (Pfizer-BioNTech)
41,261 (72.93%)
0 (0.00%)
Jcovden (Janssen)
2,547 (4.50%)
2,351 (74.21%)
Nuvaxovid (Novavax)
54 (0.10%)
0 (0.00%)
Spikevax (Moderna)
9,176 (16.22%)
406 (12.82%)
Vaxzevria (AstraZeneca)
12,759 (22.55%)
735 (23.20%)
Note. Sums of vaccine types exceed sample sizes because some participants had received more than one type of vaccine.
