# Supplementary material for: Self- and informant-reported personality traits and vaccination against COVID-19
Source: PLoS One. 2024 Mar 14;19(3):e0287413. doi: 10.1371/journal.pone.0287413 (PMC10939290; doi:10.1371/journal.pone.0287413)
Supplement: S2 Table — (ODT) [file pone.0287413.s002.odt]

S2 Table
Informants’ Characteristics
Characteristic
100NP
(N = 15,244)
NEO-PI-3
(N = 2,849)
Age: mean (SD)
45.18 (13.32)
51.20 (15.49)
Sex


Male
4,916 (32.25%)
852 (29.91%)
Female
10,328 (67.75%)
1,997 (70.09%)
Education


With higher education
10,358 (64.77%)
1,235 (43.35%)
Without higher education
5,634 (35.23%)
1,614 (56.65%)
Relation type


Spouse or partner
8,742 (57.35%)
1,314 (47.84%)
Friend
2,250 (14.76%)
454 (16.20%)
Child or grandchild
1,961 (12.86%)
194 (6.92%)
Sister or brother
1,048 (6.87%)
175 (6.24%)
Parent or grandparent
929 (6.09%)
14  (0.50%)
Other relative
179 (1.17%)
543 (19.37%)
Other acquaintance
135 (0.89%)
82 (2.93%)
