# Supplementary material for: Self- and informant-reported personality traits and vaccination against COVID-19
Source: PLoS One. 2024 Mar 14;19(3):e0287413. doi: 10.1371/journal.pone.0287413 (PMC10939290; doi:10.1371/journal.pone.0287413)
Supplement: S3 Table — (ODT) [file pone.0287413.s003.odt]

S3 Table
Items Assigned to the Five Domains in the 100NP
Domain
Item
Reverse 1
A
Hate to hear about the successes of others
1
A
Am happy to see others doing well for themselves

A
Would like to have more power than other people
1
A
Want to be in charge
1
A
Love dangerous situations
1
A
Like to stand out in a crowd
1
A
Try to out do others
1
A
Like to compete and do everything I can to win
1
A
Find it easy to manipulate others
1
A
Use flattery to get ahead
1
A
Use others to get what I want
1
A
Would like for other people to be afraid of me
1
A
Have a sharp tongue
1
A
Can’t be bothered with others needs
1
A
Am quick to judge others
1
A
Get back at people who insult me
1
A
Believe that I am better than others
1
A
Insist on getting my way
1
A
Believe that I am always right
1
A
Blame others when something goes wrong
1
A
Can’t stand weak people
1
A
Am likely to show off if I get the chance
1
A
Admire a really clever scam
1
A
Enjoy hurting others
1
A
Know how to get around the rules
1
A
Cheat to get ahead
1
A
Am mainly interested in money
1
A
Try to provoke others just to get a response
1
C
Think good manners are very important

C
Like to be viewed as proper and conventional

C
Love order and regularity

C
Am always prepared

C
Do things in a logical order

C
Am always on time

C
Hardly ever finish things on time
1
C
Work hard

C
Keep things tidy

C
Leave a mess in my room
1
C
Break my promises
1
C
Keep my promises

C
Start tasks right away

C
Don’t quit a task before it is finished

C
Continue until everything is perfect

C
Want every detail taken care of

C
Avoid responsibilities
1
C
Get upset if objects are not arranged properly

E
Prefer to be alone
1
E
Talk a lot

E
Enjoy social gatherings

E
Talking with others energizes me

E
Have no need for close friendships
1
E
Having good friends is important for me

E
Make friends easily

E
Find that nothing excites me
1
E
Have a lot of fun

E
Smile a lot

E
Experience my emotions intensely

E
Am open about my feelings

E
Have difficulty showing affection
1
E
Dislike talking about myself
1
E
Enjoy cooperating with others

E
Like being part of a team

E
Love to look my best

N
Am always worried about something

N
Am afraid of many things

N
Rarely worry
1
N
Feel restless a lot of the time

N
Often feel blue

N
Have frequent mood swings

N
Am not embarrassed easily
1
N
Worry about what people think of me

N
Get stressed out easily

N
Often feel lonely

N
Have a dark outlook on the future

N
Tend to feel very hopeless

N
Become anxious in new situations

N
Have a low opinion of myself

N
Feel that my life lacks direction

N
Am happy with my life
1
N
Often feel that others misunderstand me

N
Cry easily

N
My feelings are easily hurt

N
Need reassurance

N
Am afraid of being left alone

N
Am often troubled by feelings of guilt

N
Let others take advantage of me

N
Am a submissive person

N
Often feel tired

N
Am not easily affected by my emotions
1
N
Often feel that others laugh or talk about me

N
Can’t make up my mind

N
Postpone decisions

N
Often need help

N
Spend a lot of time thinking about past mistakes

O
Take risks

O
Am considered to be kind of eccentric

O
Avoid philosophical discussions
1
O
Love to learn new things

O
Am interested in science

O
Believe in the importance of art

O
Love to think up new ways of doing things

O
Need a creative outlet

O
Have a rich vocabulary

O
Like to solve complex problems

O
Have a vivid imagination

O
Am interested in many things

1 Items marked with 1 are reverse scored.
