# Supplementary material for: Self- and informant-reported personality traits and vaccination against COVID-19
Source: PLoS One. 2024 Mar 14;19(3):e0287413. doi: 10.1371/journal.pone.0287413 (PMC10939290; doi:10.1371/journal.pone.0287413)
Supplement: S4 Table — (ODT) [file pone.0287413.s004.odt]

S4 Table
Predicting Vaccination from Personality Traits
Predictors
Source: self
Source: informant
r [95% CI] a
Error rate [95% CI]
p b
n (training)
n (testing)
r [95% CI] a
Error rate [95% CI]
p b
n (training)
n (testing)
DV: binary vaccination status
Domains
.06 [.03; .10]
.47 [.45; .48]
< .001
10,924
3,642
.08 [.02; .15]
.46 [.43; .50]
.031
2,479
827
Items
.31 [.28; .34]
.34 [.33; .36]
< .001
10,924
3,642
.24 [.18; .31]
.38 [.35; .41]
< .001
2,479
827
DV: stage of vaccination
Domains
.05 [.03; .06]
–
< .001
42,431
14,144
.02 [-.01; .06]
–
.134
11,433
3,811
Items
.31 [.29; .32]
–
< .001
42,431
14,144
.24 [.21; .27]
–
< .001
11,433
3,811
DV: vaccination timing
Domains
.00 [-.05; .06]
.50 [.48; .53]
.795
3,580
1,194
.08 [-.04; .20]
.46 [.40; .52]
.250
837
279
Items
.18 [.13; .24]
.41 [.38; .44]
< .001
3,580
1,194
.14 [.02; .25]
.43 [.37; .49]
.045
837
279
Note. All predictors were residualized for age, sex, and education. Out-of-sample predictions (i.e., associations in the testing samples) are reported.
a Pearson’s correlation between predicted and actual number of doses (stage of vaccination) or Matthew’s correlation, calculated based on the binary outcomes’ predicted and actual values.
b The p-value associated with the correlation (stage of vaccination) or error rate (binary outcomes), corrected using FDR. 
