# Supplementary material for: Self- and informant-reported personality traits and vaccination against COVID-19
Source: PLoS One. 2024 Mar 14;19(3):e0287413. doi: 10.1371/journal.pone.0287413 (PMC10939290; doi:10.1371/journal.pone.0287413)
Supplement: S5 Table — (ODT) [file pone.0287413.s005.odt]

S5 Table
Prediction of Vaccination from Earlier Personality Measurements With the NEO-PI-3
Predictors
Source: self
Source: informant
r [95% CI] a
Error rate [95% CI]
p b
n (training)
n (testing)
r [95% CI] a
Error rate [95% CI]
p b
n (training)
n (testing)
DV: binary vaccination status
Domains
.03 [-.10; .16]
.49 [.42; .56]
.892
675
225
.01 [-.12; .15]
.49 [.42; .56]
.892
649
217
Facets
.14 [.01; .27]
.43 [.37; .50]
.136
675
225
.15 [.02; .28]
.42 [.36; .49]
.136
649
217
Items
.05 [-.08; .18]
.48 [.41; .54]
.758
675
225
.07 [-.06; .20]
.47 [.40; .53]
.684
649
217
DV: stage of vaccination
Domains
– c
–
–
2,376
792
.00 [-.07; .07]
–
.946
2,260
754
Facets
.05 [-.02; .12]
–
.420
2,376
792
.03 [-.05; .10]
–
.609
2,260
754
Items
.07 [.00; .14]
–
.200
2,376
792
.04 [-.04; .11]
–
.546
2,260
754
DV: vaccination timing
Domains
.26 [-.04; .51]
.38 [.24; .53]
.405
133
45
.09 [-.21; .38]
.45 [.30; .61]
.766
130
44
Facets
.29 [.00; .54]
.36 [.22; .51]
.405
133
45
.18 [-.13; .45]
.41 [.26; .57]
.437
130
44
Items
-.07 [-.35; .23]
.53 [.38; .68]
.766
133
45
.18 [-.12; .46]
.41 [.26; .57]
.437
130
44
Note. All predictors (domains, facets, and items) were residualized for age, sex, and education. Out-of-sample predictions (i.e., associations in the testing samples) are reported.
a Pearson’s correlation between predicted and actual number of doses (stage of vaccination) or Matthew’s correlation, calculated based on the binary outcomes’ predicted and actual values.
b The p-value associated with the correlation (stage of vaccination) or error rate (binary outcomes), corrected using FDR.
c The domains were unable to predict stage of vaccination (elastic net weights were zero for all predictors).
