# Supplementary material for: Self- and informant-reported personality traits and vaccination against COVID-19
Source: PLoS One. 2024 Mar 14;19(3):e0287413. doi: 10.1371/journal.pone.0287413 (PMC10939290; doi:10.1371/journal.pone.0287413)
Supplement: S6 Table — (ODT) [file pone.0287413.s006.odt]

S6 Table
Prediction Accuracies of Personality Items and Demographic Variables
Model
Error rate [95% CI]
r [95% CI] a
Items
.29 [.27, .31]
.42 [.39, .45]
Demographics
.38 [.36, .39]
.25 [.22, .28]
Items + demographics
.28 [.27, .30]
.43 [.40, .46]
Note. N = 12,014 (9,010 used for training and 3,004 for testing the models). The demographic variables were age, sex, education, occupation, and residency.
a Matthew’s correlation, calculated based on the binary outcomes’ predicted and actual values.
