# Supplementary material for: Self- and informant-reported personality traits and vaccination against COVID-19
Source: PLoS One. 2024 Mar 14;19(3):e0287413. doi: 10.1371/journal.pone.0287413 (PMC10939290; doi:10.1371/journal.pone.0287413)
Supplement: S7 Table — (ODT) [file pone.0287413.s007.odt]

S7 Table
Items’ Elastic Net Weights
Item
Raw items
Residualized items
Am always worried about something
0.0288
0.0000
Rarely worry
0.0061
0.0000
Am relaxed most of the time
-0.0251
-0.0083
Feel restless a lot of the time
0.0398
0.0045
Often feel blue
0.0188
0.0000
Try to avoid speaking in public
-0.1341
-0.1069
Am not embarrassed easily
0.0636
0.0459
Worry about what people think of me
0.0620
0.0509
Easily resist temptations
0.0016
0.0000
Am satisfied with my relationships
0.0144
0.0000
Have a dark outlook on the future
-0.0223
0.0000
Tend to feel very hopeless
-0.0454
-0.0006
Become anxious in new situations
-0.0686
-0.0138
Feel that my life lacks direction
-0.0101
0.0000
Am happy with my life
-0.0733
-0.0380
Often feel that others misunderstand me
-0.0301
-0.0291
Am happy to see others doing well for themselves
-0.0542
-0.0371
Worry about my health
0.0258
0.0036
Consider myself healthy for my age
-0.0504
-0.0238
Have been richly blessed in my life
0.0645
0.0494
Prefer to be alone
-0.0124
0.0000
Talk a lot
0.0013
0.0000
Enjoy social gatherings
-0.0585
0.0000
Talking with others energizes me
-0.0292
0.0000
Have no need for close friendships
0.0047
0.0000
Act as a leader
0.0374
0.0000
Would like to have more power than other people
0.0267
0.0000
Let others take advantage of me
0.0160
0.0000
Am able to stand up for myself
-0.0415
-0.0254
Often feel tired
0.0282
0.0000
Take risks
-0.0255
0.0000
Love excitement
-0.0096
-0.0140
Am always busy
0.0528
0.0211
Am often bored
0.0048
0.0000
Find that nothing excites me
0.0140
0.0000
Have a lot of fun
0.0231
0.0000
Smile a lot
-0.0135
0.0000
Am always joking
-0.0171
0.0000
Think good manners are very important
-0.0145
0.0000
Support liberal political candidates
0.3382
0.3042
Am considered to be kind of eccentric
-0.1701
-0.1649
Rebel against authority
-0.0831
-0.0379
Respect authority
0.0255
0.0000
Avoid philosophical discussions
-0.0804
-0.0270
Find political discussions interesting
0.1267
0.1059
Like to read
0.1082
0.1054
Love to learn new things
-0.0571
-0.0175
Am interested in science
0.0936
0.0534
Believe in the importance of art
0.1906
0.1538
Get deeply immersed in music
-0.0298
-0.0098
Love to think up new ways of doing things
-0.0123
0.0000
Need a creative outlet
-0.0206
0.0000
Have a rich vocabulary
0.0518
0.0252
Learn quickly
-0.0734
-0.0521
Dislike routine
-0.0622
-0.0359
Like to visit new places
0.0504
0.0000
Have difficulty showing affection
-0.0076
0.0000
Believe that everyone should have a say
-0.2216
-0.1935
Trust others
0.0734
0.0511
Get suspicious when someone treats me nicely
-0.0420
-0.0242
Often feel that others laugh or talk about me
-0.0357
0.0000
Try to out do others
-0.0464
0.0000
Have a natural talent for influencing people
0.0268
0.0000
Use flattery to get ahead
-0.0216
0.0000
Think of others first
-0.0025
0.0000
Make enemies
0.0787
0.0435
Have a sharp tongue
-0.0248
0.0000
Yell at people
-0.0603
-0.0137
Don’t hesitate to express an unpopular opinion
-0.0681
-0.0489
Can’t stand confrontations
-0.0060
0.0000
Love to help others
-0.0268
-0.0045
Am good at understanding others feelings
-0.0384
-0.0089
Am quick to correct others
-0.0281
0.0000
Am quick to judge others
-0.0614
-0.0326
Get back at people who insult me
-0.0183
0.0000
Believe that I am always right
0.0443
0.0007
Believe that we should be tough on crime
-0.0273
-0.0056
Can’t stand weak people
-0.0281
0.0000
Believe that the poor deserve our sympathy
0.0596
0.0199
Admire a really clever scam
0.0847
0.0549
Enjoy cooperating with others
0.0500
0.0057
Like being part of a team
0.1103
0.0749
Enjoy hurting others
-0.0328
-0.0012
Am always prepared
0.0135
0.0000
Do things in a logical order
-0.0010
0.0000
Am always on time
0.0405
0.0088
Hardly ever finish things on time
0.0175
0.0000
Leave a mess in my room
-0.0017
0.0000
Start tasks right away
-0.0207
0.0000
Act without thinking
0.0179
0.0000
Am considered to be a wise person
0.0115
0.0000
Can’t make up my mind
-0.0195
0.0000
Postpone decisions
-0.0108
0.0000
Don’t quit a task before it is finished
0.0033
0.0000
Often stop working if it becomes too hard
0.0186
0.0000
Am good at many things
-0.0426
-0.0228
Want to get things done without anyones help
-0.0078
-0.0053
Am easily distracted
0.0358
0.0000
Often forget things
-0.0742
-0.0348
Continue until everything is perfect
-0.0340
-0.0181
Want every detail taken care of
-0.0575
-0.0415
Know how to get around the rules
0.0631
0.0388
Cheat to get ahead
0.0047
0.0000
Often tell lies
0.0303
0.0029
Am an extremely loyal person
-0.0347
-0.0184
Believe one has special duties to ones family
-0.0150
0.0000
Spend more money than I should
0.0041
0.0000
Love luxury
-0.0547
-0.0016
Am mainly interested in money
-0.0088
0.0000
Enjoy flirting
-0.0185
0.0000
Am a spiritual person
-0.3678
-0.3454
Believe that all events can be explained scientifically
0.3729
0.3473
Wear stylish clothing
0.0318
0.0000
Love to look my best
0.0264
0.0000
Consider myself good-looking
-0.1038
-0.0770
Believe in the power of fate
-0.1569
-0.1434
Get upset if objects are not arranged properly
-0.0280
-0.0055
Spend a lot of time thinking about past mistakes
0.1176
0.0788
Easily laugh at myself
0.0021
0.0000
Experience deep emotions when I see beautiful things
0.0158
0.0000
Work on improving myself
-0.0123
0.0000
Consider myself a traditionally masculine person
-0.0066
0.0000
Note. Self-reported items’ weights in elastic net models predicting binary vaccination status are shown. For residualized weights, the items were residualized for for age, sex, and education before running the model, which was trained on 10,924 people and tested on 3,642 people. The raw (unresidualized) items’ weights were obtained from the model trained on 9,010 people and tested on 3,004 people (people with full demographic data). Items with weights equal to zero in both models are not displayed.
