# Supplementary material for: Self- and informant-reported personality traits and vaccination against COVID-19
Source: PLoS One. 2024 Mar 14;19(3):e0287413. doi: 10.1371/journal.pone.0287413 (PMC10939290; doi:10.1371/journal.pone.0287413)
Supplement: S8 Table — (ODT) [file pone.0287413.s008.odt]

S8 Table
Demographic Variables as Moderators in the Associations Between Personality Traits and Vaccination Status
Source
Predictors
Error rate (training)
Error rate (testing)
Difference [95% CI]
χ2 a
p
n (training)
n (testing)
Moderator: age
Self
Domains
.44
.59
-.15 [-.17; -.13]
243.22
< .001
5,546
5,546
Self
Items
.35
.40
-.05 [-.07; -.04]
34.40
< .001
5,546
5,546
Informant
Domains
.46
.58
-.12 [-.16; -.07]
29.03
< .001
1,061
1,061
Informant
Items
.39
.38
.02 [-.03; .06]
0.51
.475
1,061
1,061
Moderator: sex
Self
Domains
.42
.49
-.07 [-.09; -.05]
39.88
< .001
3,935
3,935
Self
Items
.34
.38
-.04 [-.06; -.01]
10.50
.002
3,935
3,935
Informant
Domains
.41
.52
-.11 [-.15; -.06]
22.11
< .001
945
945
Informant
Items
.37
.42
-.05 [-.10; -.01]
5.10
.024
945
945
Moderator: education
Self
Domains
.41
.57
-.15 [-.17; -.14]
331.28
< .001
7,031
7,031
Self
Items
.31
.44
-.13 [-.15; -.11]
252.28
< .001
7,031
7,031
Informant
Domains
.43
.61
-.18 [-.22; -.14]
80.13
< .001
1,265
1,265
Informant
Items
.35
.46
-.11 [-.15; -.07]
32.60
< .001
1,265
1,265
Moderator: residency
Self
Domains
.47
.49
-.02 [-.04; .00]
2.52
.224
3,672
3,672
Self
Items
.34
.36
-.02 [-.04; .00]
2.53
.224
3,672
3,672
Informant
Domains
.51
.53
-.01 [-.06; .04]
0.20
.655
813
813
Informant
Items
.35
.37
-.02 [-.07; .03]
0.52
.625
813
813
Moderator: occupation
Self
Domains
.46
.54
-.08 [-.10; -.05]
31.75
< .001
2,778
2,778
Self
Items
.35
.45
-.10 [-.12; -.07]
54.55
< .001
2,778
2,778
Informant
Domains
.44
.69
-.25 [-.31; -.19]
59.64
< .001
475
475
Informant
Items
.41
.49
-.08 [-.15; -.01]
5.82
.016
475
475
Note. For the moderators age, sex, education, residency, and occupation, testing data consisted of either participants who were younger, male, had higer education, lived in urban areas, or had white-collar occupations, respectively; training data consisted of participants who were older, female, had no higher education, lived in rural areas, or held blue-collar occupations, respectively.
a df = 1.
