# Supplementary material for: Self- and informant-reported personality traits and vaccination against COVID-19
Source: PLoS One. 2024 Mar 14;19(3):e0287413. doi: 10.1371/journal.pone.0287413 (PMC10939290; doi:10.1371/journal.pone.0287413)
Supplement: S9 Table — (ODT) [file pone.0287413.s009.odt]

S9 Table
Big Five Domains’ Associations With Vaccination Status (100NP)
Domain
Source: self
Source: informant
OR [95% CI]
p
OR [95% CI]
p
All participants
Neuroticism
1.10 [1.07; 1.13]
< .001
1.02 [0.97; 1.08]
.612
Extraversion
1.03 [1.00; 1.05]
.081
1.02 [0.97; 1.07]
.629
Openness
0.88 [0.86; 0.91]
< .001
0.91 [0.87; 0.96]
.005
Agreeableness
1.00 [0.97; 1.03]
.941
1.07 [1.02; 1.13]
.017
Conscientiousness
0.99 [0.96; 1.01]
.344
1.01 [0.96; 1.07]
.641
Without higher education
Neuroticism
1.08 [1.04; 1.12]
< .001
1.06 [0.98; 1.15]
.262
Extraversion
1.02 [0.98; 1.05]
.313
1.07 [0.99; 1.16]
.233
Openness
0.91 [0.88; 0.95]
< .001
0.97 [0.89; 1.05]
.513
Agreeableness
1.03 [0.99; 1.07]
.129
1.08 [1.00; 1.16]
.233
Conscientiousness
0.97 [0.94; 1.00]
.116
0.98 [0.91; 1.06]
.685
Blue-collar employment
Neuroticism
1.08 [1.02; 1.14]
.012
1.02 [0.90; 1.15]
.824
Extraversion
1.01 [0.95; 1.06]
.794
1.10 [0.97; 1.24]
.321
Openness
0.87 [0.83; 0.92]
< .001
0.99 [0.87; 1.11]
.824
Agreeableness
1.06 [1.00; 1.12]
.073
1.16 [1.03; 1.30]
.084
Conscientiousness
0.97 [0.92; 1.02]
.284
0.98 [0.87; 1.10]
.824
