# Supplementary material for: Self- and informant-reported personality traits and vaccination against COVID-19
Source: PLoS One. 2024 Mar 14;19(3):e0287413. doi: 10.1371/journal.pone.0287413 (PMC10939290; doi:10.1371/journal.pone.0287413)
Supplement: S10 Table — (ODT) [file pone.0287413.s010.odt]

S10 Table
Personality Items Most Strongly Associated With Vaccination Status
Nr
Item
Source: self
Source: informant
OR [95% CI]
p
OR [95% CI]
p
#1
Believe that all events can be explained scientifically
1.60 [1.56; 1.64]
< .001
1.50 [1.42; 1.58]
< .001
#2
Am a spiritual person
0.63 [0.62; 0.65]
< .001
0.66 [0.63; 0.70]
< .001
#3
Support liberal political candidates
1.36 [1.33; 1.40]
< .001
1.37 [1.30; 1.44]
< .001
#4
Believe in the power of fate
0.74 [0.72; 0.76]
< .001
0.68 [0.65; 0.72]
< .001
#5
Worry about what people think of me
1.21 [1.18; 1.24]
< .001
1.12 [1.07; 1.19]
< .001
#6
Am considered to be kind of eccentric
0.80 [0.78; 0.82]
< .001
0.84 [0.79; 0.88]
< .001
#7
Don’t consider myself religious
1.19 [1.16; 1.22]
< .001
1.16 [1.11; 1.22]
< .001
#8
Rebel against authority
0.84 [0.82; 0.87]
< .001
0.78 [0.74; 0.82]
< .001
#9
Believe that everyone should have a say
0.85 [0.83; 0.87]
< .001
–
–
#10
Respect authority
1.14 [1.12; 1.17]
< .001
1.16 [1.11; 1.23]
< .001
#11
Know how to get around the rules
0.86 [0.83; 0.88]
< .001
0.86 [0.81; 0.90]
< .001
#12
Like being part of a team
1.14 [1.12; 1.17]
< .001
–
–
#13
Am good at many things
0.87 [0.85; 0.89]
< .001
–
–
#14
Like to be viewed as proper and conventional
1.13 [1.10; 1.16]
< .001
–
–
#15
Consider myself good-looking
0.87 [0.85; 0.90]
< .001
0.89 [0.84; 0.93]
< .001
#16
Am always worried about something
1.12 [1.10; 1.15]
< .001
–
–
#17
Am interested in science
1.12 [1.09; 1.15]
< .001
1.18 [1.12; 1.25]
< .001
#18
Need reassurance
1.12 [1.09; 1.15]
< .001
–
–
#19
Take risks
0.88 [0.86; 0.90]
< .001
0.87 [0.82; 0.92]
< .001
#20
Dislike routine
0.88 [0.86; 0.90]
< .001
–
–
#21
Treat all ethnicities and religions equally
–
–
1.15 [1.09; 1.21]
< .001
#22
Do things that women traditionally do
–
–
0.86 [0.81; 0.92]
< .001
#23
Need a creative outlet
–
–
0.87 [0.82; 0.92]
< .001
#24
Often feel that others misunderstand me
–
–
0.88 [0.84; 0.93]
< .001
#25
Love to daydream
–
–
0.88 [0.84; 0.93]
< .001
#26
Don’t hesitate to express an unpopular opinion
–
–
0.88 [0.84; 0.93]
< .001
#27
Adapt easily to new situations
–
–
0.88 [0.84; 0.93]
< .001
Note. Positive odds ratios indicate that higher values of the trait are associated with higher odds of being vaccinated; negative odds ratios indicate that higher values of the trait are associated with lower odds of being vaccinated.
