# Supplementary material for: Self- and informant-reported personality traits and vaccination against COVID-19
Source: PLoS One. 2024 Mar 14;19(3):e0287413. doi: 10.1371/journal.pone.0287413 (PMC10939290; doi:10.1371/journal.pone.0287413)
Supplement: S11 Table — (ODT) [file pone.0287413.s011.odt]

S11 Table
Personality Items Most Strongly Associated With Vaccination Status Among People Without Higher Education
Nr
Item
Source: self
Source: informant
OR [95% CI]
p
OR [95% CI]
p
#1
Believe that all events can be explained scientifically
1.49 [1.44; 1.54]
< .001
1.44 [1.33; 1.56]
< .001
#2
Support liberal political candidates
1.37 [1.33; 1.42]
< .001
1.36 [1.27; 1.47]
< .001
#3
Am a spiritual person
0.67 [0.65; 0.70]
< .001
0.68 [0.63; 0.74]
< .001
#4
Believe in the power of fate
0.74 [0.71; 0.76]
< .001
0.74 [0.68; 0.80]
< .001
#5
Am considered to be kind of eccentric
0.80 [0.77; 0.82]
< .001
0.83 [0.77; 0.90]
< .001
#6
Worry about what people think of me
1.19 [1.15; 1.23]
< .001
1.14 [1.05; 1.23]
.002
#7
Don’t consider myself religious
1.18 [1.14; 1.22]
< .001
1.15 [1.06; 1.24]
.001
#8
Rebel against authority
0.86 [0.83; 0.89]
< .001
0.79 [0.73; 0.85]
< .001
#9
Like being part of a team
1.14 [1.10; 1.18]
< .001
–
–
#10
Dislike routine
0.87 [0.84; 0.90]
< .001
–
–
#11
Am able to stand up for myself
0.87 [0.84; 0.90]
< .001
–
–
#12
Believe that everyone should have a say
0.87 [0.84; 0.90]
< .001
–
–
#13
Don’t hesitate to express an unpopular opinion
0.87 [0.84; 0.90]
< .001
0.84 [0.78; 0.91]
< .001
#14
Know how to get around the rules
0.87 [0.84; 0.90]
< .001
0.86 [0.79; 0.93]
< .001
#15
Am interested in science
1.12 [1.09; 1.16]
< .001
1.20 [1.11; 1.30]
< .001
#16
Love to think up new ways of doing things
0.88 [0.85; 0.91]
< .001
–
–
#17
Trust others
1.12 [1.08; 1.16]
< .001
–
–
#18
Like to read
1.11 [1.08; 1.15]
< .001
1.15 [1.07; 1.24]
< .001
#19
Am afraid of being left alone
1.11 [1.07; 1.15]
< .001
–
–
#20
Am a submissive person
1.11 [1.07; 1.15]
< .001
–
–
#21
Respect authority
–
–
1.22 [1.13; 1.32]
< .001
#22
Am not embarrassed easily
–
–
0.82 [0.76; 0.89]
< .001
#23
Find political discussions interesting
–
–
1.17 [1.07; 1.27]
< .001
#24
Love dangerous situations
–
–
0.84 [0.78; 0.91]
< .001
#25
Worry a lot about my looks
–
–
1.14 [1.06; 1.24]
.001
#26
Enjoy cooperating with others
–
–
1.14 [1.06; 1.23]
.001
#27
Easily apologize when I have been wrong
–
–
1.13 [1.05; 1.23]
.002
#28
Do things that women traditionally do
–
–
0.87 [0.79; 0.96]
.004
