# Supplementary material for: Self- and informant-reported personality traits and vaccination against COVID-19
Source: PLoS One. 2024 Mar 14;19(3):e0287413. doi: 10.1371/journal.pone.0287413 (PMC10939290; doi:10.1371/journal.pone.0287413)
Supplement: S12 Table — (ODT) [file pone.0287413.s012.odt]

S12 Table
Personality Items Most Strongly Associated With Vaccination Status Among People in Blue-Collar Occupations
Nr
Item
Source: self
Source: informant
OR [95% CI]
p
OR [95% CI]
p
#1
Believe that all events can be explained scientifically
1.34 [1.27; 1.41]
< .001
1.41 [1.24; 1.60]
< .001
#2
Am a spiritual person
0.68 [0.64; 0.72]
< .001
0.66 [0.58; 0.75]
< .001
#3
Believe in the power of fate
0.76 [0.71; 0.80]
< .001
0.79 [0.70; 0.90]
.001
#4
Support liberal political candidates
1.24 [1.17; 1.30]
< .001
1.31 [1.18; 1.47]
< .001
#5
Worry about what people think of me
1.19 [1.13; 1.26]
< .001
–
–
#6
Am considered to be kind of eccentric
0.82 [0.78; 0.87]
< .001
–
–
#7
Know how to get around the rules
0.84 [0.80; 0.89]
< .001
–
–
#8
Dislike routine
0.85 [0.81; 0.90]
< .001
–
–
#9
Rebel against authority
0.86 [0.82; 0.91]
< .001
0.80 [0.71; 0.90]
.001
#10
Consider myself good-looking
0.87 [0.82; 0.91]
< .001
–
–
#11
Have a vivid imagination
0.87 [0.82; 0.91]
< .001
–
–
#12
Don’t consider myself religious
1.13 [1.07; 1.19]
< .001
–
–
#13
Take risks
0.87 [0.82; 0.92]
< .001
–
–
#14
Am able to stand up for myself
0.87 [0.83; 0.92]
< .001
–
–
#15
Love to think up new ways of doing things
0.88 [0.83; 0.92]
< .001
–
–
#16
Am quick to judge others
1.12 [1.06; 1.18]
< .001
–
–
#17
Learn quickly
0.88 [0.84; 0.93]
< .001
–
–
#18
Am good at many things
0.89 [0.84; 0.93]
< .001
–
–
#19
Avoid philosophical discussions
1.11 [1.06; 1.18]
< .001
–
–
#20
Consider myself healthy for my age
0.89 [0.84; 0.93]
< .001
–
–
#21
Am quick to admit making a mistake
–
–
1.24 [1.09; 1.40]
.002
#22
Easily apologize when I have been wrong
–
–
1.23 [1.09; 1.39]
.002
#23
Respect authority
–
–
1.23 [1.09; 1.39]
.002
#24
Am not embarrassed easily
–
–
0.79 [0.69; 0.89]
.001
#25
Am interested in science
–
–
1.19 [1.06; 1.35]
.007
#26
Worry about my health
–
–
1.19 [1.05; 1.34]
.007
#27
Get upset if objects are not arranged properly
–
–
0.83 [0.73; 0.94]
.007
#28
Find it hard to forgive others
–
–
0.83 [0.74; 0.94]
.006
#29
Am a submissive person
–
–
1.16 [1.02; 1.31]
.021
#30
My interests change quickly
–
–
0.84 [0.75; 0.95]
.007
#31
Having good friends is important for me
–
–
1.16 [1.03; 1.30]
.018
#32
Prefer to be alone
–
–
0.85 [0.75; 0.95]
.007
#33
Have no need for close friendships
–
–
0.85 [0.75; 0.95]
.007
#34
Love dangerous situations
–
–
0.85 [0.75; 0.96]
.009
#35
Try to provoke others just to get a response
–
–
0.85 [0.76; 0.95]
.007
