# Supplementary material for: Self- and informant-reported personality traits and vaccination against COVID-19
Source: PLoS One. 2024 Mar 14;19(3):e0287413. doi: 10.1371/journal.pone.0287413 (PMC10939290; doi:10.1371/journal.pone.0287413)
Supplement: S13 Table — (ODT) [file pone.0287413.s013.odt]

S13 Table
NEO-PI-3 Domains and Facets Predicting Vaccination Status
Personality trait
Source: self
Source: informant
OR [95% CI]
p
OR [95% CI]
p
Neuroticism
1.10 [0.99; 1.22]
.132
1.02 [0.92; 1.13]
.724
Extraversion
0.97 [0.87; 1.07]
.529
1.06 [0.95; 1.18]
.724
Openness
0.90 [0.80; 1.01]
.132
0.98 [0.88; 1.09]
.724
Agreeableness
1.05 [0.94; 1.16]
.495
1.04 [0.94; 1.16]
.724
Conscientiousness
0.90 [0.81; 1.00]
.132
1.04 [0.94; 1.15]
.724
N1: Anxiety
1.15 [1.04; 1.28]
.090
1.08 [0.97; 1.21]
.566
N2: Angry Hostility
0.98 [0.88; 1.08]
.793
0.97 [0.87; 1.08]
.924
N3: Depression
1.05 [0.95; 1.16]
.609
1.08 [0.97; 1.21]
.566
N4: Self-Consciousness
1.12 [1.01; 1.24]
.136
0.95 [0.85; 1.05]
.841
N5: Impulsiveness
1.09 [0.98; 1.21]
.320
1.02 [0.92; 1.14]
.924
N6: Vulnerability
1.08 [0.97; 1.19]
.391
0.99 [0.90; 1.10]
.924
E1: Warmth
0.96 [0.87; 1.06]
.629
1.11 [1.00; 1.23]
.566
E2: Gregariousness
1.07 [0.96; 1.19]
.493
1.05 [0.94; 1.16]
.841
E3: Assertiveness
0.95 [0.86; 1.06]
.609
1.08 [0.98; 1.21]
.566
E4: Activity
0.96 [0.86; 1.06]
.609
0.99 [0.89; 1.10]
.924
E5: Excitement-Seeking
0.92 [0.81; 1.03]
.391
0.98 [0.87; 1.09]
.924
E6: Positive Emotions
0.98 [0.88; 1.09]
.859
1.05 [0.94; 1.17]
.841
O1: Fantasy
0.94 [0.84; 1.05]
.583
0.97 [0.87; 1.08]
.924
O2: Aesthetics
0.97 [0.87; 1.08]
.769
1.01 [0.91; 1.13]
.924
O3: Feelings
0.95 [0.85; 1.05]
.593
1.01 [0.90; 1.12]
.924
O4: Actions
0.86 [0.77; 0.96]
.090
0.97 [0.87; 1.08]
.924
O5: Ideas
0.88 [0.79; 0.98]
.106
0.94 [0.84; 1.05]
.841
O6: Values
1.03 [0.92; 1.16]
.769
1.05 [0.95; 1.17]
.841
A1: Trust
1.13 [1.02; 1.25]
.106
1.09 [0.99; 1.21]
.566
A2: Straightforwardness
0.99 [0.89; 1.10]
.937
1.02 [0.92; 1.14]
.924
A3: Altruism
1.02 [0.92; 1.13]
.796
1.09 [0.99; 1.21]
.566
A4: Compliance
1.10 [0.99; 1.22]
.263
0.99 [0.89; 1.10]
.924
A5: Modesty
0.95 [0.85; 1.06]
.593
1.01 [0.90; 1.12]
.924
A6: Tender-Mindedness
1.00 [0.89; 1.11]
.937
0.98 [0.88; 1.09]
.924
C1: Competence
0.89 [0.80; 0.98]
.106
1.03 [0.92; 1.14]
.924
C2: Order
0.89 [0.80; 0.98]
.106
1.02 [0.92; 1.13]
.924
C3: Dutifulness
0.99 [0.89; 1.10]
.937
1.08 [0.98; 1.20]
.566
C4: Achievement-Striving
0.87 [0.78; 0.96]
.090
0.96 [0.86; 1.06]
.841
C5: Self-Discipline
0.95 [0.86; 1.05]
.593
1.08 [0.97; 1.20]
.566
C6: Deliberation
0.98 [0.89; 1.09]
.859
1.04 [0.94; 1.16]
.841
